# Supplementary material for: Silver Ion Chelated Melamine–Cellulose Nanocomposite Aerogel with Highly Efficient Absorption of Oils and Organic Solvents
Source: Gels. 2025 Aug 27;11(9):683. doi: 10.3390/gels11090683 (PMC12469491; doi:10.3390/gels11090683)
Supplement: Supplementary file 1 [file gels-11-00683-s001.zip]

Archive with 1 entries (1 files):
- gels-3807890-supplementary.pdf
